# Supplementary material for: Performance Comparison of Four Hepatitis E Antibodies Detection Methods
Source: Microorganisms. 2024 Sep 11;12(9):1875. doi: 10.3390/microorganisms12091875 (PMC11434459; doi:10.3390/microorganisms12091875)
Supplement: Supplementary file 1 [file microorganisms-12-01875-s001.zip]

Archive with 1 entries (1 files):
- microorganisms-3117454-supplementary.pdf
